# Supplementary material for: Urine CA125 and HE4 for the Triage of Symptomatic Women with Suspected Endometrial Cancer
Source: Cancers (Basel). 2022 Jul 6;14(14):3306. doi: 10.3390/cancers14143306 (PMC9313438; doi:10.3390/cancers14143306)
Supplement: Supplementary file 1 [file cancers-14-03306-s001.zip]

Archive with 1 entries (1 files):
- cancers-1766993-supplementary.pdf
